# Supplementary material for: Global burden of dengue from 1990 to 2021: a systematic analysis from the Global Burden of Disease study 2021
Source: Infect Dis Poverty. 2025 Oct 16;14:105. doi: 10.1186/s40249-025-01365-x (PMC12529819; doi:10.1186/s40249-025-01365-x)
Supplement: Supplementary file 1 — Additional file 1: Table S1. Global and regional burden of dengue: incidence, prevalence, and DALYs from 1990 to 2021. [file 40249_2025_1365_MOESM1_ESM.xlsx]

## Sheet: Table1
	Incidence					Prevalence					DALYs
	Number of cases (95%UI)		Age-standardised rate (per 100 000 population, 95%UI)		Percentage change of rates, 1990-2021 (95%UI)	Number of cases (95%UI)		Age-standardised rate (per 100 000 population, 95%UI)		Percentage change of rates, 1990-2021 (95%UI)	Number of cases (95%UI)		Age-standardised rate (per 100 000 population, 95%UI)		Percentage change of rates, 1990-2021 (95%UI)
	1990	2021	1990	2021		1990	2021	1990	2021		1990	2021	1990	2021
Global	26447129(3933186-51891942)	58964185(15473439-106885036)	481.85(70.761-946.29)	752.04(196.331-1363.35)	0.56(0.23-2.38)	1577834(234723-3169007)	3517384(928244-6430039)	28.75(4.227-57.77)	44.86(11.768-82.13)	0.56(0.23-2.36)	1248669(876050-1552996)	2076525(1056228-3130718)	21.63(15.094-26.92)	27.76(14.206-41.65)	0.28(-0.38-0.92)
Regional
Andean Latin America	117506(13807-275359)	391708(163083-669824)	305.85(36.077-714.51)	593.22(247.026-1014.24)	0.94(-0.19-18.65)	7040(802-16841)	23429(9709-41698)	18.32(2.095-43.68)	35.48(14.698-63.09)	0.94(-0.20-19.70)	1423(304-3501)	4327(1845-8129)	3.58(0.738-8.91)	6.56(2.804-12.31)	0.83(-0.15-9.10)
Australasia	5792(403-17086)	18448(5642-43237)	28.69(1.996-84.63)	58.99(18.087-139.42)	1.06(-0.59-42.59)	346(24-1108)	1103(304-2901)	1.71(0.117-5.49)	3.53(0.973-9.25)	1.06(-0.60-43.06)	60(4-200)	192(50-498)	0.30(0.019-0.99)	0.61(0.159-1.60)	1.08(-0.59-41.37)
Caribbean	145496(4621-426127)	227073(29104-644226)	416.07(13.338-1220.54)	475.93(60.683-1325.33)	0.14(-0.46-10.87)	8670(268-26126)	13594(1664-38337)	24.79(0.770-74.65)	28.49(3.488-80.01)	0.15(-0.50-10.75)	1785(304-5236)	2751(546-7217)	5.02(0.842-14.80)	5.83(1.172-15.48)	0.16(-0.42-2.07)
Central Asia	0(0-0)	0(0-0)	0.00(0.000-0.00)	0.00(0.000-0.00)	0.00(0.00-0.00)	0(0-0)	0(0-0)	0.00(0.000-0.00)	0.00(0.000-0.00)	0.00(0.00-0.00)	0(0-0)	0(0-0)	0.00(0.000-0.00)	0.00(0.000-0.00)	NA
Central Europe	0(0-0)	0(0-0)	0.00(0.000-0.00)	0.00(0.000-0.00)	0.00(0.00-0.00)	0(0-0)	0(0-0)	0.00(0.000-0.00)	0.00(0.000-0.00)	0.00(0.00-0.00)	0(0-0)	0(0-0)	0.00(0.000-0.00)	0.00(0.000-0.00)	NA
Central Latin America	1146583(190138-2317017)	2886641(1757444-4048875)	696.38(115.551-1409.02)	1140.37(694.529-1599.48)	0.64(-0.09-7.61)	68341(11324-139651)	172010(102576-247213)	41.51(6.886-85.01)	67.95(40.544-97.63)	0.64(-0.09-7.32)	14066(4221-29842)	43074(24433-67687)	8.26(2.366-17.68)	17.53(9.917-27.60)	1.12(0.31-5.15)
Central Sub-Saharan Africa	72873(888-467312)	245097(11852-1403022)	133.39(1.638-850.51)	178.08(8.621-1019.40)	0.34(-0.85-13.49)	4379(53-24980)	14947(677-81024)	8.02(0.097-45.52)	10.86(0.497-59.03)	0.35(-0.85-13.46)	747(12-4637)	2646(126-14646)	1.36(0.023-8.41)	1.91(0.093-10.31)	0.40(-0.84-11.35)
East Asia	35782(3516-119645)	61440(15720-155195)	3.03(0.298-10.15)	4.27(1.112-10.66)	0.41(-0.60-12.14)	2124(211-6597)	3637(918-9167)	0.18(0.018-0.56)	0.25(0.065-0.62)	0.40(-0.61-12.00)	3890(2247-5662)	1360(568-2540)	0.34(0.196-0.49)	0.09(0.038-0.18)	-0.72(-0.84--0.53)
Eastern Europe	0(0-0)	0(0-0)	0.00(0.000-0.00)	0.00(0.000-0.00)	0.00(0.00-0.00)	0(0-0)	0(0-0)	0.00(0.000-0.00)	0.00(0.000-0.00)	0.00(0.00-0.00)	0(0-0)	0(0-0)	0.00(0.000-0.00)	0.00(0.000-0.00)	NA
Eastern Sub-Saharan Africa	1586665(121294-4159410)	387627(6547-1462386)	829.74(63.783-2162.22)	94.37(1.553-364.39)	-0.89(-1.00-2.86)	94477(7197-255561)	22953(372-88355)	49.41(3.771-133.14)	5.59(0.089-21.71)	-0.89(-1.00-2.82)	16106(1433-42354)	5941(1375-17523)	8.17(0.695-21.51)	1.28(0.228-4.12)	-0.84(-0.99-2.46)
High-income Asia Pacific	219058(32182-572883)	485712(107597-1123586)	130.09(19.117-340.20)	294.01(65.071-679.53)	1.26(-0.20-12.48)	13085(1800-35761)	29078(5850-71642)	7.77(1.069-21.24)	17.60(3.544-43.36)	1.27(-0.20-12.32)	2175(268-5922)	4713(876-12045)	1.30(0.165-3.53)	2.90(0.521-7.39)	1.23(-0.21-10.12)
High-income North America	290(48-985)	1376(40-7207)	0.10(0.017-0.35)	0.36(0.011-1.86)	2.45(-0.87-24.52)	17(3-58)	80(2-402)	0.01(0.001-0.02)	0.02(0.001-0.10)	2.40(-0.88-22.93)	7(4-14)	42(16-121)	0.00(0.002-0.01)	0.02(0.006-0.04)	4.27(1.02-10.29)
North Africa and Middle East	17978(5946-56488)	53391(17761-188663)	5.23(1.738-16.53)	8.50(2.864-30.02)	0.63(-0.65-6.68)	1071(358-3424)	3193(1042-11473)	0.31(0.104-1.00)	0.51(0.166-1.83)	0.63(-0.61-6.98)	895(498-1516)	1035(445-2669)	0.25(0.151-0.41)	0.18(0.083-0.45)	-0.27(-0.68-0.86)
Oceania	24034(5327-63232)	63970(28314-126070)	370.69(81.899-969.58)	486.03(211.174-953.78)	0.31(-0.45-3.55)	1425(314-3750)	3811(1670-7579)	21.98(4.854-56.47)	28.95(12.354-58.06)	0.32(-0.45-3.45)	946(645-1424)	767(347-1540)	13.43(8.598-20.83)	6.04(2.732-11.88)	-0.55(-0.73--0.24)
South Asia	12693595(136546-27050061)	31812189(1872477-67070659)	1163.51(12.614-2478.46)	1726.94(102.484-3635.94)	0.48(0.21-12.09)	759103(7932-1648564)	1901418(107574-4067253)	69.58(0.733-150.95)	103.22(5.901-220.59)	0.48(0.20-12.59)	388994(197761-625033)	931668(324113-1630477)	35.79(17.965-57.41)	53.46(19.538-91.91)	0.49(-0.14-1.03)
Southeast Asia	2757882(539807-7562135)	6728444(4787955-10431378)	584.49(114.657-1585.42)	971.89(691.328-1500.41)	0.66(-0.45-9.18)	163793(31414-458791)	400005(281601-633455)	34.71(6.682-96.33)	57.78(40.627-91.25)	0.66(-0.47-9.15)	742194(469882-1158430)	909114(589035-1241631)	134.99(88.761-204.74)	147.04(95.322-200.97)	0.09(-0.49-0.91)
Southern Latin America	38200(802-132559)	80129(18027-188076)	77.21(1.617-267.93)	118.83(26.671-278.96)	0.54(-0.50-61.62)	2269(45-8031)	4765(1007-11401)	4.59(0.090-16.23)	7.07(1.490-16.92)	0.54(-0.50-60.51)	400(15-1509)	820(150-2211)	0.81(0.030-3.05)	1.22(0.222-3.28)	0.51(-0.51-35.45)
Southern Sub-Saharan Africa	689(33-4553)	1087(57-7292)	1.23(0.060-8.10)	1.32(0.069-8.83)	0.07(-0.96-31.56)	42(2-283)	63(3-428)	0.07(0.003-0.50)	0.08(0.004-0.52)	0.04(-0.96-31.62)	9(1-50)	12(1-79)	0.02(0.002-0.09)	0.01(0.001-0.10)	-0.02(-0.91-9.23)
Tropical Latin America	6863968(405330-18146519)	13043195(3996126-26305622)	4460.04(265.145-11852.45)	5774.82(1774.731-11624.76)	0.29(-0.27-9.25)	408763(24011-1056404)	776465(243162-1587515)	265.61(15.643-691.39)	343.77(107.963-700.31)	0.29(-0.26-9.18)	67757(5126-176965)	143870(50995-306624)	43.56(3.323-113.62)	63.76(22.429-136.04)	0.46(-0.17-8.34)
Western Europe	0(0-0)	0(0-0)	0.00(0.000-0.00)	0.00(0.000-0.00)	0.00(0.00-0.00)	0(0-0)	0(0-0)	0.00(0.000-0.00)	0.00(0.000-0.00)	0.00(0.00-0.00)	91(43-158)	1(1-3)	0.02(0.008-0.03)	0.00(0.000-0.00)	-0.99(-1.00--0.97)
Western Sub-Saharan Africa	720738(435-2626893)	2476656(120934-8632875)	378.12(0.224-1357.39)	512.53(25.353-1792.58)	0.36(-0.48-270.36)	42888(26-148118)	146832(7218-530938)	22.50(0.014-78.76)	30.38(1.512-111.89)	0.35(-0.46-271.80)	7124(60-27505)	24191(1157-83576)	3.68(0.021-14.27)	4.93(0.235-17.05)	0.34(-0.46-32.59)
SDI index
High SDI	324498(46668-790585)	601233(132601-1314069)	38.03(5.472-92.83)	54.64(12.222-119.21)	0.44(-0.33-6.49)	19358(2513-49166)	35973(7568-83314)	2.27(0.295-5.75)	3.27(0.693-7.59)	0.44(-0.34-6.23)	6495(1607-15294)	3540(698-9047)	0.42(0.085-1.07)	0.58(0.136-1.39)	0.38(-0.33-3.73)
High-middle SDI	1046512(130035-2806272)	2494216(1061802-4307562)	98.43(12.213-263.08)	215.66(91.607-372.30)	1.19(-0.05-15.17)	62126(7361-172340)	147982(58601-266672)	5.84(0.692-16.18)	12.79(5.044-23.03)	1.19(-0.09-15.40)	110148(64063-156180)	87624(61327-121293)	8.92(6.201-12.61)	11.39(6.672-16.03)	0.28(-0.42-1.13)
Middle SDI	13612466(890230-29939998)	30664157(10546524-54885088)	782.97(51.806-1725.40)	1269.27(437.363-2268.00)	0.62(0.08-10.11)	812124(52359-1773434)	1828908(616235-3309026)	46.71(3.048-102.30)	75.70(25.588-136.59)	0.62(0.07-10.46)	1045828(575252-1544204)	630453(403745-805798)	33.64(21.461-42.85)	48.78(27.322-71.02)	0.45(-0.26-1.31)
Low-middle SDI	9294747(949482-19993512)	21251661(2294597-45470002)	802.75(79.388-1725.04)	1117.70(123.231-2373.55)	0.39(-0.22-1.16)	555210(56563-1176069)	1269643(137243-2706196)	47.95(4.733-101.66)	66.77(7.374-141.34)	0.39(-0.22-1.10)	793856(351112-1290420)	463610(326499-593003)	35.92(24.950-47.94)	43.35(19.691-69.74)	0.21(-0.41-0.78)
Low SDI	2157287(1251605-3202640)	3932556(125886-9580301)	431.07(242.875-648.51)	368.03(11.685-884.71)	-0.15(-0.97-1.07)	128325(71919-193957)	233663(7366-592775)	25.64(14.027-39.36)	21.87(0.678-54.56)	-0.15(-0.97-1.08)	118795(38239-222378)	62236(43902-85212)	11.84(8.107-16.08)	12.34(4.444-22.08)	0.04(-0.61-0.82)

## Sheet: Sheet1
	Number of cases (95%UI)		Age-standardised rate (per 100 000 population, 95%UI)			Number of cases (95%UI)		Age-standardised rate (per 100 000 population, 95%UI)			Number of cases (95%UI)		Age-standardised rate (per 100 000 population, 95%UI)
	1990	2021	1990	2021		1990	2021	1990	2021		1990	2021	1990	2021
Southeast Asia	2757882(539807-7562135)	6728444(4787955-10431378)	584.49(114.657-1585.42)	971.89	691.328-1500.41)	163793(31414-458791)	400005(281601-633455)	34.71(6.682-96.33)	57.78	40.627-91.25)	742194(469882-1158430)	909114(589035-1241631)	134.99(88.761-204.74)	147.04	95.322-200.97)
Tropical Latin America	6863968(405330-18146519)	13043195(3996126-26305622)	4460.04(265.145-11852.45)	5774.82	1774.731-11624.76)	408763(24011-1056404)	776465(243162-1587515)	265.61(15.643-691.39)	343.77	107.963-700.31)	67757(5126-176965)	143870(50995-306624)	43.56(3.323-113.62)	63.76	22.429-136.04)
South Asia	12693595(136546-27050061)	31812189(1872477-67070659)	1163.51(12.614-2478.46)	1726.94	102.484-3635.94)	759103(7932-1648564)	1901418(107574-4067253)	69.58(0.733-150.95)	103.22	5.901-220.59)	388994(197761-625033)	931668(324113-1630477)	35.79(17.965-57.41)	53.46	19.538-91.91)
Central Latin America	1146583(190138-2317017)	2886641(1757444-4048875)	696.38(115.551-1409.02)	1140.37	694.529-1599.48)	68341(11324-139651)	172010(102576-247213)	41.51(6.886-85.01)	67.95	40.544-97.63)	14066(4221-29842)	43074(24433-67687)	8.26(2.366-17.68)	17.53	9.917-27.60)
Andean Latin America	117506(13807-275359)	391708(163083-669824)	305.85(36.077-714.51)	593.22	247.026-1014.24)	7040(802-16841)	23429(9709-41698)	18.32(2.095-43.68)	35.48	14.698-63.09)	1423(304-3501)	4327(1845-8129)	3.58(0.738-8.91)	6.56	2.804-12.31)
Oceania	24034(5327-63232)	63970(28314-126070)	370.69(81.899-969.58)	486.03	211.174-953.78)	1425(314-3750)	3811(1670-7579)	21.98(4.854-56.47)	28.95	12.354-58.06)	946(645-1424)	767(347-1540)	13.43(8.598-20.83)	6.04	2.732-11.88)
Caribbean	145496(4621-426127)	227073(29104-644226)	416.07(13.338-1220.54)	475.93	60.683-1325.33)	8670(268-26126)	13594(1664-38337)	24.79(0.770-74.65)	28.49	3.488-80.01)	1785(304-5236)	2751(546-7217)	5.02(0.842-14.80)	5.83	1.172-15.48)
Western Sub-Saharan Africa	720738(435-2626893)	2476656(120934-8632875)	378.12(0.224-1357.39)	512.53	25.353-1792.58)	42888(26-148118)	146832(7218-530938)	22.50(0.014-78.76)	30.38	1.512-111.89)	7124(60-27505)	24191(1157-83576)	3.68(0.021-14.27)	4.93	0.235-17.05)
High-income Asia Pacific	219058(32182-572883)	485712(107597-1123586)	130.09(19.117-340.20)	294.01	65.071-679.53)	13085(1800-35761)	29078(5850-71642)	7.77(1.069-21.24)	17.6	3.544-43.36)	2175(268-5922)	4713(876-12045)	1.30(0.165-3.53)	2.9	0.521-7.39)
Central Sub-Saharan Africa	72873(888-467312)	245097(11852-1403022)	133.39(1.638-850.51)	178.08	8.621-1019.40)	4379(53-24980)	14947(677-81024)	8.02(0.097-45.52)	10.86	0.497-59.03)	747(12-4637)	2646(126-14646)	1.36(0.023-8.41)	1.91	0.093-10.31)
Eastern Sub-Saharan Africa	1586665(121294-4159410)	387627(6547-1462386)	829.74(63.783-2162.22)	94.37	1.553-364.39)	94477(7197-255561)	22953(372-88355)	49.41(3.771-133.14)	5.59	0.089-21.71)	16106(1433-42354)	5941(1375-17523)	8.17(0.695-21.51)	1.28	0.228-4.12)
Southern Latin America	38200(802-132559)	80129(18027-188076)	77.21(1.617-267.93)	118.83	26.671-278.96)	2269(45-8031)	4765(1007-11401)	4.59(0.090-16.23)	7.07	1.490-16.92)	400(15-1509)	820(150-2211)	0.81(0.030-3.05)	1.22	0.222-3.28)
Australasia	5792(403-17086)	18448(5642-43237)	28.69(1.996-84.63)	58.99	18.087-139.42)	346(24-1108)	1103(304-2901)	1.71(0.117-5.49)	3.53	0.973-9.25)	60(4-200)	192(50-498)	0.30(0.019-0.99)	0.61	0.159-1.60)
North Africa and Middle East	17978(5946-56488)	53391(17761-188663)	5.23(1.738-16.53)	8.5	2.864-30.02)	1071(358-3424)	3193(1042-11473)	0.31(0.104-1.00)	0.51	0.166-1.83)	895(498-1516)	1035(445-2669)	0.25(0.151-0.41)	0.18	0.083-0.45)
East Asia	35782(3516-119645)	61440(15720-155195)	3.03(0.298-10.15)	4.27	1.112-10.66)	2124(211-6597)	3637(918-9167)	0.18(0.018-0.56)	0.25	0.065-0.62)	3890(2247-5662)	1360(568-2540)	0.34(0.196-0.49)	0.09	0.038-0.18)
High-income North America	290(48-985)	1376(40-7207)	0.10(0.017-0.35)	0.36	0.011-1.86)	17(3-58)	80(2-402)	0.01(0.001-0.02)	0.02	0.001-0.10)	7(4-14)	42(16-121)	0.00(0.002-0.01)	0.02	0.006-0.04)
Southern Sub-Saharan Africa	689(33-4553)	1087(57-7292)	1.23(0.060-8.10)	1.32	0.069-8.83)	42(2-283)	63(3-428)	0.07(0.003-0.50)	0.08	0.004-0.52)	9(1-50)	12(1-79)	0.02(0.002-0.09)	0.01	0.001-0.10)
Central Asia	0(0-0)	0(0-0)	0.00(0.000-0.00)	0	0.000-0.00)	0(0-0)	0(0-0)	0.00(0.000-0.00)	0	0.000-0.00)	0(0-0)	0(0-0)	0.00(0.000-0.00)	0	0.000-0.00)
Central Europe	0(0-0)	0(0-0)	0.00(0.000-0.00)	0	0.000-0.00)	0(0-0)	0(0-0)	0.00(0.000-0.00)	0	0.000-0.00)	0(0-0)	0(0-0)	0.00(0.000-0.00)	0	0.000-0.00)
Eastern Europe	0(0-0)	0(0-0)	0.00(0.000-0.00)	0	0.000-0.00)	0(0-0)	0(0-0)	0.00(0.000-0.00)	0	0.000-0.00)	0(0-0)	0(0-0)	0.00(0.000-0.00)	0	0.000-0.00)
Western Europe	0(0-0)	0(0-0)	0.00(0.000-0.00)	0	0.000-0.00)	0(0-0)	0(0-0)	0.00(0.000-0.00)	0	0.000-0.00)	91(43-158)	1(1-3)	0.02(0.008-0.03)	0	0.000-0.00)
