# Supplementary material for: Global burden of dengue from 1990 to 2021: a systematic analysis from the Global Burden of Disease study 2021
Source: Infect Dis Poverty. 2025 Oct 16;14:105. doi: 10.1186/s40249-025-01365-x (PMC12529819; doi:10.1186/s40249-025-01365-x)
Supplement: Supplementary file 4 — Additional file 2: Table S2. Age-standardized DALYs rate of Dengue per 100,000 population in 2021 by country. [file 40249_2025_1365_MOESM4_ESM.csv]

location_name	val	upper	lower
Republic of Indonesia	279.7921791	404.4288362	170.9282143
Kingdom of Tonga	168.6499789	563.7327412	14.6117237
Republic of the Philippines	126.6030509	164.2022157	95.17304727
Republic of Seychelles	124.0997747	466.6850351	24.09454473
Union of the Comoros	117.5723881	809.6723185	0.019073086
Republic of the Marshall Islands	100.2752965	442.0113056	9.533004156
Republic of Maldives	86.33545606	229.3903951	27.25993712
Republic of Singapore	85.30362028	216.3197002	15.20384148
Republic of Cabo Verde	73.73139361	422.1168607	0.114104601
Federative Republic of Brazil	64.77306419	138.9347796	22.4458021
Republic of India	62.77178646	110.4600003	21.9574747
Republic of Kiribati	62.40973223	262.5034884	5.610519383
Democratic Socialist Republic of Sri Lanka	59.53863063	109.8165602	35.33598458
Malaysia	57.98119665	102.2622634	31.11008519
Federal Democratic Republic of Nepal	52.11877774	97.99004387	23.00176323
Republic of the Union of Myanmar	49.85732484	91.39545095	19.21669087
Republic of Paraguay	35.61741478	68.67318443	14.45652877
Republic of Palau	34.74598599	191.6006586	0.581667837
Islamic Republic of Pakistan	29.82028155	60.29256711	9.905727301
Republic of Honduras	29.45084257	62.88188253	9.358799327
Republic of Guatemala	29.16882609	48.43128589	14.6231469
Republic of Costa Rica	25.78675696	74.09145729	3.218420963
Bolivarian Republic of Venezuela	25.01209291	50.99878329	8.990602362
Republic of Fiji	23.98043168	48.14362819	8.490922295
Republic of Colombia	23.86264198	43.61236796	9.404935997
American Samoa	23.64358984	83.22467824	5.368730605
Barbados	23.0038994	64.71446803	4.68095624
Republic of Trinidad and Tobago	20.93901313	40.45394763	7.616179427
Kingdom of Thailand	20.79105176	32.24151297	12.53491506
Kingdom of Cambodia	20.46938932	40.49956034	8.268544614
Democratic Republic of Timor-Leste	19.9639825	36.76131224	9.835440649
Republic of El Salvador	19.27734311	42.89049789	5.206832454
Puerto Rico	17.01274011	74.54593084	0.529444772
Socialist Republic of Viet Nam	16.83721198	34.57111018	6.063964939
Lao People's Democratic Republic	14.38968629	28.34268602	5.066813404
Sultanate of Oman	13.83677437	25.31252677	7.419809135
Commonwealth of the Bahamas	13.29320744	48.45945336	0.24892872
Republic of Panama	11.96189472	35.15981752	4.107576931
Republic of Nicaragua	11.93202607	30.11498605	3.913193505
United Mexican States	11.27403541	16.9498176	7.011459722
Kingdom of Bhutan	11.2690883	24.39222387	3.493139027
Solomon Islands	10.85913885	30.35255341	2.358849312
Republic of Nauru	10.68150125	46.53561117	0.35442459
Republic of Mauritius	9.83419597	42.90031956	0.193360542
Republic of Suriname	9.227162898	19.62394629	2.602799641
Republic of Vanuatu	8.17339939	23.82440462	2.121992545
Northern Mariana Islands	8.016093786	25.82935511	1.651119885
Democratic Republic of Sao Tome and Principe	7.75235843	58.17785926	0.25581643
Plurinational State of Bolivia	7.406464289	21.16052758	1.492153958
Federal Republic of Nigeria	7.166354338	28.01846851	0.213454811
Republic of Ecuador	7.035269468	15.25005774	2.407226707
Republic of Ghana	6.653786051	48.93934829	0.113876766
Dominican Republic	6.560213263	16.18698391	1.155859992
Republic of Djibouti	6.097288238	46.88017443	0.047327465
Republic of Peru	6.048495069	16.05604231	1.819781465
Independent State of Samoa	5.83480318	18.22410576	1.870022075
Republic of Liberia	5.308188016	36.62798144	0.09135125
Republic of Sierra Leone	5.024069465	42.02726655	0.089283184
Togolese Republic	4.972284267	39.401537	0.005915952
People's Republic of Bangladesh	4.818978497	10.87022375	1.131594119
Tuvalu	4.814159606	21.3543623	0.381653485
Belize	4.772569387	15.00966079	0.529101732
Federated States of Micronesia	4.715309276	13.71863016	0.834042921
Republic of the Gambia	4.654512166	34.1048835	0.161241159
Republic of Benin	4.629758438	33.03824605	0.071504983
Brunei Darussalam	4.614679165	10.61798598	1.511906006
Republic of Guyana	4.366657082	10.64785745	1.032415983
Republic of Haiti	4.364696043	21.61369338	0.205702388
Gabonese Republic	4.287267949	34.07253674	0.07745414
Saint Lucia	4.238647109	8.566051652	1.650257212
Republic of Guinea-Bissau	3.906033744	27.37482981	0.024150357
Republic of Cameroon	3.397747286	25.71602338	0.073998331
Saint Vincent and the Grenadines	3.370859155	11.41629796	0.16906482
Grenada	3.306204958	8.515892307	0.91470864
Republic of Kenya	3.204231327	18.41919026	0.050269778
Republic of Malawi	3.074792811	9.165227129	0.699028962
Republic of the Congo	2.990771042	24.23850663	0.114549873
Jamaica	2.915596304	6.322702965	0.995701237
Taiwan (Province of China)	2.470058159	6.860471956	0.59253182
Central African Republic	2.443205448	17.292046	0.025031044
Republic of Angola	2.302111818	14.73201529	0.08143679
Republic of Côte d'Ivoire	2.259394199	17.9050464	0.065451517
Commonwealth of Dominica	2.169668917	7.146836878	0.215494766
United States Virgin Islands	1.923535384	11.82535151	0.032211856
Argentine Republic	1.797251187	4.847028044	0.328368034
Republic of Cuba	1.742180703	5.3338979	0.274726459
Democratic Republic of the Congo	1.635288019	10.99305441	0.048459839
Republic of Niue	1.610714397	4.357531008	0.479506693
Burkina Faso	1.495862724	8.868061463	0.079513278
Cook Islands	1.25210033	4.643575113	0.23312919
Republic of Equatorial Guinea	1.24159058	9.703991976	0.042403591
Republic of Guinea	1.177128864	6.775846047	0.034460318
Republic of Mozambique	1.15182473	9.369668084	0.004104314
Federal Democratic Republic of Ethiopia	0.956737784	1.747778132	0.526569413
Tokelau	0.869205628	2.118246422	0.379230103
Saint Kitts and Nevis	0.811788296	5.706121262	0.083887822
Kingdom of Saudi Arabia	0.793897867	1.457784784	0.30281686
Independent State of Papua New Guinea	0.761502523	1.589346214	0.322210837
Australia	0.73919219	1.923490997	0.19133832
Republic of Senegal	0.728638532	2.746992556	0.12040444
Antigua and Barbuda	0.694497828	1.782232025	0.14620474
Republic of Mali	0.62938196	5.574727503	0.033476363
State of Kuwait	0.587303009	2.262696525	0.031244523
Republic of Uganda	0.514984887	3.402752423	0.017733443
Republic of Chad	0.503430595	4.065344957	0.020360913
Republic of Zambia	0.462257101	2.837385356	0.017567747
Federal Republic of Somalia	0.435629404	3.651833892	0.012098836
Islamic Republic of Mauritania	0.424938657	3.024642624	0.027878992
Republic of the Niger	0.376309635	3.129021226	0.015441074
Republic of Madagascar	0.37488222	2.895340059	0.005178993
Palestine	0.34249841	0.994898402	0.116782866
Lebanese Republic	0.341177281	1.219862918	0.023632103
Arab Republic of Egypt	0.281551285	1.672649758	0.025051543
Republic of Yemen	0.261518124	1.390121607	0.0349481
Republic of Burundi	0.201133194	1.159757912	0.011805227
United Republic of Tanzania	0.200633236	1.364380088	0.018888605
Hashemite Kingdom of Jordan	0.183085824	0.633356147	0.039922064
Republic of Sudan	0.178845444	1.178799266	0.010180677
Republic of Rwanda	0.149960656	0.883087614	0.017226154
State of Eritrea	0.124686131	0.795634338	0.004478372
Kingdom of Bahrain	0.122497485	0.226706996	0.048991508
Guam	0.086685289	0.174636792	0.035431289
Republic of Zimbabwe	0.078012593	0.505144868	0.007325635
State of Qatar	0.065062706	0.131243939	0.019055391
People's Republic of China	0.053421443	0.099501429	0.023608873
Syrian Arab Republic	0.053255031	0.146085213	0.015561771
Islamic Republic of Afghanistan	0.045803892	0.165007072	0.013290456
Republic of South Sudan	0.04501686	0.108614605	0.01824249
United States of America	0.016781937	0.04053271	0.007002285
Japan	0.008459549	0.012326154	0.004581284
French Republic	0.000862118	0.001627027	0.000280696
Republic of Korea	0.000844654	0.001605438	0.00027036
Hellenic Republic	0.000795083	0.001658784	0.000243018
Kingdom of Spain	0.000229386	0.000426974	7.93E-05
Republic of Armenia	0	0	0
Georgia	0	0	0
Republic of Belarus	0	0	0
Federal Republic of Germany	0	0	0
Kingdom of Sweden	0	0	0
Republic of Latvia	0	0	0
Republic of Iceland	0	0	0
Turkmenistan	0	0	0
United Kingdom of Great Britain and Northern Ireland	0	0	0
Republic of Malta	0	0	0
Republic of Iraq	0	0	0
Kingdom of Belgium	0	0	0
Republic of Turkey	0	0	0
Kingdom of Morocco	0	0	0
Kingdom of Lesotho	0	0	0
Republic of Bulgaria	0	0	0
Bermuda	0	0	0
Czech Republic	0	0	0
Republic of Azerbaijan	0	0	0
Republic of Croatia	0	0	0
Republic of Estonia	0	0	0
Republic of Tajikistan	0	0	0
Republic of Poland	0	0	0
Ukraine	0	0	0
Republic of Austria	0	0	0
Islamic Republic of Iran	0	0	0
Republic of Uzbekistan	0	0	0
Grand Duchy of Luxembourg	0	0	0
Republic of Serbia	0	0	0
Swiss Confederation	0	0	0
Republic of Cyprus	0	0	0
Kingdom of the Netherlands	0	0	0
Republic of Tunisia	0	0	0
Canada	0	0	0
United Arab Emirates	0	0	0
Republic of Botswana	0	0	0
Principality of Monaco	0	0	0
Republic of San Marino	0	0	0
Romania	0	0	0
Bosnia and Herzegovina	0	0	0
Mongolia	0	0	0
Montenegro	0	0	0
Democratic People's Republic of Korea	0	0	0
Russian Federation	0	0	0
Ireland	0	0	0
Kingdom of Denmark	0	0	0
Kingdom of Norway	0	0	0
Principality of Andorra	0	0	0
Republic of Italy	0	0	0
Republic of Slovenia	0	0	0
Republic of Albania	0	0	0
Republic of Chile	0	0	0
Republic of Moldova	0	0	0
State of Israel	0	0	0
Kyrgyz Republic	0	0	0
North Macedonia	0	0	0
Eastern Republic of Uruguay	0	0	0
Republic of Finland	0	0	0
Republic of Kazakhstan	0	0	0
Republic of Namibia	0	0	0
Republic of Lithuania	0	0	0
Hungary	0	0	0
Portuguese Republic	0	0	0
Kingdom of Eswatini	0	0	0
People's Democratic Republic of Algeria	0	0	0
Slovak Republic	0	0	0
New Zealand	0	0	0
State of Libya	0	0	0
Republic of South Africa	0	0	0
Greenland	0	0	0
