# Supplementary material for: Global burden of dengue from 1990 to 2021: a systematic analysis from the Global Burden of Disease study 2021
Source: Infect Dis Poverty. 2025 Oct 16;14:105. doi: 10.1186/s40249-025-01365-x (PMC12529819; doi:10.1186/s40249-025-01365-x)
Supplement: Supplementary file 5 — Additional file 5: Table S3. Age-standardized incidence rates of Dengue per 100,000 population by sociodemographic index (five categories; countries with a high, high-middle, middle, low-middle, or low sociodemographic index) from 1990 to 2019. [file 40249_2025_1365_MOESM5_ESM.csv]

location_name	year	val	upper	lower
Global	1990	481.8480442	946.2855834	70.76084592
Global	1991	497.1488137	940.6219748	91.95454631
Global	1992	510.6744109	941.7417096	108.43147
Global	1993	522.5566098	954.0898252	121.5824577
Global	1994	533.1318953	973.5148614	129.106647
Global	1995	542.4928886	1002.735993	132.5723571
Global	1996	548.4435662	995.2536259	136.0052588
Global	1997	550.0357988	996.4410457	130.2506538
Global	1998	549.7224217	1010.034989	118.9543759
Global	1999	550.031369	1027.811739	106.0750433
Global	2000	554.0958069	1068.012846	100.7572776
Global	2001	562.6368689	1067.068765	103.7728477
Global	2002	573.4493717	1077.209498	106.515688
Global	2003	585.2722002	1099.37011	108.2226366
Global	2004	597.3195458	1141.342401	108.1813255
Global	2005	608.4149364	1191.015352	106.3175793
Global	2006	624.405504	1185.899035	120.4437469
Global	2007	648.8314822	1197.224743	137.9217801
Global	2008	676.8787807	1223.126288	155.5275401
Global	2009	703.51208	1277.456439	169.4594813
Global	2010	724.320008	1326.649429	179.0744551
Global	2011	749.1616388	1348.195322	197.3658108
Global	2012	784.8926125	1388.839413	216.3998452
Global	2013	822.4796744	1444.78722	229.7967374
Global	2014	853.114297	1501.784007	237.4420478
Global	2015	868.0582445	1562.245247	229.3747774
Global	2016	849.3479887	1501.532907	234.5836304
Global	2017	803.1847017	1414.86035	220.045845
Global	2018	757.1685495	1354.691906	192.911414
Global	2019	738.3927869	1349.031482	178.2644415
Global	2020	756.9995685	1393.22826	189.859138
Global	2021	752.0432033	1363.353157	196.330679
High SDI	1990	38.03211959	92.83336457	5.471526428
High SDI	1991	39.12760023	92.66569379	7.395582759
High SDI	1992	40.19577163	89.51275113	8.612839432
High SDI	1993	41.06264974	90.76947769	9.096680315
High SDI	1994	42.02873551	95.85388332	8.933953479
High SDI	1995	42.89446603	104.7421975	8.10352662
High SDI	1996	43.81914357	101.1463297	9.593993452
High SDI	1997	44.31861424	97.67467568	9.898017316
High SDI	1998	44.74389075	97.85167888	9.414203039
High SDI	1999	44.48458491	99.87619813	8.26818912
High SDI	2000	44.768968	107.2538335	7.442931522
High SDI	2001	51.19555158	114.2421565	10.00528699
High SDI	2002	65.00159024	133.3880883	14.85811821
High SDI	2003	79.9357904	160.0974275	19.89522698
High SDI	2004	93.85785631	189.343795	23.61339329
High SDI	2005	101.0961455	211.4792329	23.14775908
High SDI	2006	99.05491548	193.1413644	27.0575852
High SDI	2007	91.47862682	169.7693125	28.08130385
High SDI	2008	81.75586297	149.8850528	28.53427151
High SDI	2009	71.92251762	131.9970739	27.12715984
High SDI	2010	67.54562116	125.7004204	24.1122607
High SDI	2011	69.00135617	121.0438038	27.10412267
High SDI	2012	72.32501867	122.2750959	30.96694972
High SDI	2013	75.76350687	123.7651926	32.70755427
High SDI	2014	78.43886012	131.8360089	32.64802215
High SDI	2015	79.30737025	137.1145656	27.65106435
High SDI	2016	75.43668441	127.9898629	28.64757498
High SDI	2017	66.57471936	117.7263632	23.39720977
High SDI	2018	57.96282965	114.8885086	16.17508635
High SDI	2019	53.6285625	123.2541143	11.42219124
High SDI	2020	53.63399214	122.2292199	12.17266131
High SDI	2021	54.64346579	119.2138733	12.22160472
Low SDI	1990	431.0718948	648.511675	242.8753182
Low SDI	1991	483.192214	683.1567783	330.1553895
Low SDI	1992	517.8995798	721.1958128	385.1251983
Low SDI	1993	538.5140878	781.1238678	395.1789296
Low SDI	1994	549.1744721	821.6081251	387.4101715
Low SDI	1995	553.6627754	875.6688794	363.2109178
Low SDI	1996	529.9048196	750.6251159	363.6737752
Low SDI	1997	469.3058268	669.633837	278.3966876
Low SDI	1998	395.6132822	680.1929752	160.3352027
Low SDI	1999	332.7893205	711.023073	69.47975441
Low SDI	2000	305.0140927	739.4618588	29.28804846
Low SDI	2001	303.5218756	713.360048	20.05122344
Low SDI	2002	303.149568	696.2123649	12.88297973
Low SDI	2003	303.6592015	720.5993658	7.710131895
Low SDI	2004	305.2228418	746.6959565	4.186214093
Low SDI	2005	307.9333156	808.6078301	2.0037198
Low SDI	2006	311.5473276	773.8752781	2.778354524
Low SDI	2007	315.8585818	759.5353164	3.700769865
Low SDI	2008	320.5745649	757.7214501	4.632709195
Low SDI	2009	325.3471048	783.0049231	5.450825093
Low SDI	2010	329.9783472	833.6690398	5.58974714
Low SDI	2011	335.5474032	803.3927335	7.17605352
Low SDI	2012	342.4732048	794.9593234	8.530510794
Low SDI	2013	349.4406524	804.1364949	9.449470953
Low SDI	2014	355.4568443	838.0367374	9.743954976
Low SDI	2015	359.8248057	886.4218906	9.254002533
Low SDI	2016	363.6379862	860.9111913	10.85591222
Low SDI	2017	367.9627773	851.8575187	11.21658427
Low SDI	2018	371.8579308	895.4217769	11.10778362
Low SDI	2019	374.4033721	946.5882818	10.1681313
Low SDI	2020	381.537903	935.1677019	11.72263683
Low SDI	2021	368.0308712	884.7088735	11.68524703
Low-middle SDI	1990	802.7537696	1725.038853	79.38781532
Low-middle SDI	1991	819.0713388	1671.631325	106.9717289
Low-middle SDI	1992	833.7212995	1624.690066	129.0919552
Low-middle SDI	1993	846.6880028	1640.392843	142.9122756
Low-middle SDI	1994	858.3757099	1670.664591	147.9945615
Low-middle SDI	1995	868.9898987	1743.704786	143.9997082
Low-middle SDI	1996	876.5428221	1716.163602	160.3966538
Low-middle SDI	1997	880.0201177	1704.133156	159.4633873
Low-middle SDI	1998	881.4484103	1714.977971	151.8669205
Low-middle SDI	1999	883.2645029	1768.377676	142.7663752
Low-middle SDI	2000	888.3061792	1833.260773	133.4514263
Low-middle SDI	2001	895.3971785	1810.16926	134.5169313
Low-middle SDI	2002	902.0108868	1802.346829	133.9963671
Low-middle SDI	2003	909.2183116	1819.043086	128.7828135
Low-middle SDI	2004	918.121018	1887.579422	119.9741359
Low-middle SDI	2005	929.7178298	1969.878715	113.7746072
Low-middle SDI	2006	950.9645328	1948.854157	130.7267875
Low-middle SDI	2007	983.8916643	1970.615843	148.6379188
Low-middle SDI	2008	1021.976474	2020.922053	165.4407013
Low-middle SDI	2009	1058.532862	2113.248183	177.1972894
Low-middle SDI	2010	1086.898622	2230.978632	181.4375068
Low-middle SDI	2011	1116.131967	2219.808866	197.9066101
Low-middle SDI	2012	1153.940489	2226.88061	211.5409501
Low-middle SDI	2013	1192.162605	2308.237686	217.084639
Low-middle SDI	2014	1222.975706	2395.449674	214.5665759
Low-middle SDI	2015	1238.43894	2501.407384	195.552624
Low-middle SDI	2016	1216.980559	2401.959195	194.615479
Low-middle SDI	2017	1164.270399	2325.17268	162.9116236
Low-middle SDI	2018	1112.46568	2277.217891	128.2507043
Low-middle SDI	2019	1093.131921	2345.916355	107.9490477
Low-middle SDI	2020	1132.081076	2464.531516	116.436435
Low-middle SDI	2021	1117.702689	2373.54859	123.2308476
High-middle SDI	1990	98.43478215	263.083314	12.21291722
High-middle SDI	1991	100.7998156	242.5381038	15.66501501
High-middle SDI	1992	103.2471532	229.828483	18.44745773
High-middle SDI	1993	105.7440668	235.2246489	20.56636165
High-middle SDI	1994	108.251893	254.1839554	20.95883594
High-middle SDI	1995	110.7359611	271.9594708	20.11836924
High-middle SDI	1996	113.2872085	260.3940217	25.04365219
High-middle SDI	1997	116.0450062	253.721772	27.76568975
High-middle SDI	1998	118.9867945	253.754961	29.19074057
High-middle SDI	1999	122.0493238	266.8445355	29.27443454
High-middle SDI	2000	125.1947627	292.1077242	26.78402213
High-middle SDI	2001	129.3995131	276.3429582	33.62773797
High-middle SDI	2002	135.2158524	287.4673031	39.49257865
High-middle SDI	2003	141.8297972	295.3850326	43.63035077
High-middle SDI	2004	148.2838702	306.3320949	45.39300046
High-middle SDI	2005	153.6213328	329.9111955	43.62158946
High-middle SDI	2006	158.1040894	313.0395593	51.22029217
High-middle SDI	2007	162.7797884	312.3741338	57.01050979
High-middle SDI	2008	167.8566227	309.1843918	63.7515604
High-middle SDI	2009	173.4848231	315.2292683	66.80281368
High-middle SDI	2010	179.8209894	348.7549908	64.27037478
High-middle SDI	2011	194.0691372	349.8196271	75.86153153
High-middle SDI	2012	218.5548113	372.657125	89.9970638
High-middle SDI	2013	245.8872146	434.4912207	104.9605295
High-middle SDI	2014	268.5333606	472.0421532	108.7459944
High-middle SDI	2015	278.9325909	516.2318666	100.7080868
High-middle SDI	2016	268.7074885	473.5868552	116.1984297
High-middle SDI	2017	243.8777306	420.0070264	112.3013494
High-middle SDI	2018	218.7637974	374.2734578	93.12771264
High-middle SDI	2019	207.9513532	397.1947305	77.55250457
High-middle SDI	2020	217.7892612	375.7849632	91.89502475
High-middle SDI	2021	215.6564065	372.3027136	91.60650249
Middle SDI	1990	782.9667968	1725.396703	51.80556706
Middle SDI	1991	798.2878235	1686.703919	65.97629259
Middle SDI	1992	814.0245758	1684.527415	77.99553014
Middle SDI	1993	829.686648	1700.006591	88.3743366
Middle SDI	1994	844.8475992	1744.350527	98.33218958
Middle SDI	1995	859.0703184	1794.195732	104.1290748
Middle SDI	1996	873.744051	1776.363164	121.8586303
Middle SDI	1997	889.9859922	1766.036397	138.9209735
Middle SDI	1998	906.63374	1768.795756	152.2606634
Middle SDI	1999	922.4567609	1818.766327	164.2477618
Middle SDI	2000	936.427075	1886.020584	168.7272324
Middle SDI	2001	950.5776634	1874.594477	178.9113944
Middle SDI	2002	967.6494859	1880.83059	185.0420005
Middle SDI	2003	986.3510533	1912.313581	183.5229056
Middle SDI	2004	1005.130822	1971.56555	186.0665973
Middle SDI	2005	1022.534406	2082.131931	182.3159735
Middle SDI	2006	1052.978894	2060.830851	217.14481
Middle SDI	2007	1104.338334	2073.797988	257.7297173
Middle SDI	2008	1164.042618	2138.218278	299.7645662
Middle SDI	2009	1219.797602	2225.72258	331.5718106
Middle SDI	2010	1260.287103	2352.30483	348.1692626
Middle SDI	2011	1306.466534	2351.888635	392.6065831
Middle SDI	2012	1374.976208	2413.23541	432.2190919
Middle SDI	2013	1447.749198	2505.438588	460.760491
Middle SDI	2014	1507.269832	2627.439714	468.4190503
Middle SDI	2015	1534.999839	2715.41951	461.8215702
Middle SDI	2016	1492.450126	2561.957101	487.026333
Middle SDI	2017	1392.662113	2378.800825	466.0709181
Middle SDI	2018	1292.798733	2268.891936	421.8432004
Middle SDI	2019	1249.172233	2272.859169	392.5270041
Middle SDI	2020	1268.390099	2322.065829	411.2443836
Middle SDI	2021	1269.267924	2267.999061	437.362621
