# Supplementary material for: Global burden of dengue from 1990 to 2021: a systematic analysis from the Global Burden of Disease study 2021
Source: Infect Dis Poverty. 2025 Oct 16;14:105. doi: 10.1186/s40249-025-01365-x (PMC12529819; doi:10.1186/s40249-025-01365-x)
Supplement: Supplementary file 6 — Additional file 6: Table S4. Age-standardized prevalence rates of Dengue per 100,000 population by sociodemographic index (five categories; countries with a high, high-middle, middle, low-middle, or low sociodemographic index) from 1990 to 2019. [file 40249_2025_1365_MOESM6_ESM.csv]

location_name	year	val	upper	lower
Global	1990	28.747345	57.77174591	4.227166331
Global	1991	29.6628932	57.36681457	5.433249869
Global	1992	30.47239466	57.26354177	6.441412159
Global	1993	31.18302293	57.80901596	7.182160674
Global	1994	31.81414402	58.66102753	7.709395439
Global	1995	32.37051281	59.87654383	7.843956817
Global	1996	32.72299437	59.99135519	8.009034583
Global	1997	32.8169709	60.28250691	7.653078648
Global	1998	32.79776684	60.94107172	6.942014976
Global	1999	32.81557334	62.38576682	6.279840358
Global	2000	33.05574265	64.29385891	6.011095634
Global	2001	33.56528864	64.09490034	6.14157981
Global	2002	34.21537133	64.44981075	6.222558
Global	2003	34.92747589	66.06647334	6.304462687
Global	2004	35.65141707	68.77249183	6.290645374
Global	2005	36.31359322	71.13383766	6.315502374
Global	2006	37.26254265	70.99784192	7.112558135
Global	2007	38.71304053	71.36018486	8.152565192
Global	2008	40.37998355	74.23533613	9.242839258
Global	2009	41.96526886	77.20547239	10.17041292
Global	2010	43.20798698	80.22035762	10.51046211
Global	2011	44.69258486	80.78735335	11.76168592
Global	2012	46.8237986	82.62287353	12.79801263
Global	2013	49.06407866	85.89512394	13.7641777
Global	2014	50.88904341	89.75156773	14.05761967
Global	2015	51.77840168	92.95265995	13.61187289
Global	2016	50.66521641	89.50226627	13.94912215
Global	2017	47.9187787	84.70256723	12.8035436
Global	2018	45.17859817	81.48377846	11.31189782
Global	2019	44.05394128	81.47602673	10.4972087
Global	2020	45.19109919	83.28969781	11.22418267
Global	2021	44.86151007	82.13062711	11.76819081
Low-middle SDI	1990	47.95457991	101.6575211	4.733220797
Low-middle SDI	1991	48.94002256	99.048401	6.346012967
Low-middle SDI	1992	49.82396612	99.64427716	7.538929011
Low-middle SDI	1993	50.60444517	100.8738288	8.476899685
Low-middle SDI	1994	51.30458362	103.2448159	8.720734739
Low-middle SDI	1995	51.93552136	106.5725691	8.802330087
Low-middle SDI	1996	52.37704099	104.1535038	9.418863129
Low-middle SDI	1997	52.57040404	104.5432484	9.397813142
Low-middle SDI	1998	52.64023411	105.2836019	8.956524669
Low-middle SDI	1999	52.7357756	107.4039077	8.40208901
Low-middle SDI	2000	53.02963349	111.6877548	7.897402525
Low-middle SDI	2001	53.45901634	109.8583852	7.926841611
Low-middle SDI	2002	53.87271248	109.7502998	7.813025017
Low-middle SDI	2003	54.32599701	111.4955721	7.458591445
Low-middle SDI	2004	54.87599634	114.6556786	7.03955571
Low-middle SDI	2005	55.57339337	119.9472142	6.741941952
Low-middle SDI	2006	56.83355818	118.6779126	7.625973998
Low-middle SDI	2007	58.78623861	118.1368145	8.677264445
Low-middle SDI	2008	61.04520535	121.6566111	9.765709671
Low-middle SDI	2009	63.21475063	129.6927231	10.5108369
Low-middle SDI	2010	64.90062905	133.7797751	10.82012705
Low-middle SDI	2011	66.63818417	134.3496676	11.59792796
Low-middle SDI	2012	68.88211163	135.5733147	12.29078723
Low-middle SDI	2013	71.14852305	139.0539165	12.7984404
Low-middle SDI	2014	72.97382254	144.1926456	12.58316803
Low-middle SDI	2015	73.8879374	150.0434107	11.77546109
Low-middle SDI	2016	72.61997791	144.6669948	11.41628977
Low-middle SDI	2017	69.50745625	140.8901098	9.705726723
Low-middle SDI	2018	66.44697841	138.1570152	7.602275767
Low-middle SDI	2019	65.29895617	139.6662037	6.33480384
Low-middle SDI	2020	67.64942781	150.5569511	6.718739502
Low-middle SDI	2021	66.771564	141.3386304	7.373546599
High-middle SDI	1990	5.843687228	16.18214333	0.692280315
High-middle SDI	1991	5.97734813	15.08888256	0.89977651
High-middle SDI	1992	6.116335912	14.12075314	1.035924201
High-middle SDI	1993	6.259155439	14.59505222	1.156475687
High-middle SDI	1994	6.403692955	15.69473163	1.190695906
High-middle SDI	1995	6.548066135	16.27056519	1.140502772
High-middle SDI	1996	6.698235988	15.30007627	1.425179998
High-middle SDI	1997	6.862040248	15.24777141	1.562324794
High-middle SDI	1998	7.036863861	15.59166637	1.610836462
High-middle SDI	1999	7.217846598	16.12195982	1.675449755
High-middle SDI	2000	7.401550451	17.58459459	1.515735281
High-middle SDI	2001	7.648378089	17.46255447	1.929889236
High-middle SDI	2002	7.993699263	17.44530367	2.235095887
High-middle SDI	2003	8.388274235	17.99834906	2.544815816
High-middle SDI	2004	8.774320788	18.31958581	2.574926024
High-middle SDI	2005	9.093940261	19.36802494	2.549166417
High-middle SDI	2006	9.363501465	18.92718047	2.964390645
High-middle SDI	2007	9.645735002	18.68637925	3.25313478
High-middle SDI	2008	9.951622826	19.01507392	3.535391823
High-middle SDI	2009	10.28862529	19.76803681	3.680912559
High-middle SDI	2010	10.66462671	21.46600201	3.782507079
High-middle SDI	2011	11.51612323	21.80752815	4.34928602
High-middle SDI	2012	12.98597002	23.67685555	5.103043221
High-middle SDI	2013	14.62756031	26.50774177	5.995094371
High-middle SDI	2014	15.98573142	30.15497018	6.312899094
High-middle SDI	2015	16.60357229	32.83637325	5.774246577
High-middle SDI	2016	15.98075791	29.39224966	6.734712543
High-middle SDI	2017	14.48290664	25.79997069	6.466002166
High-middle SDI	2018	12.96909317	22.86894106	5.481042359
High-middle SDI	2019	12.31426841	22.71691603	4.508765511
High-middle SDI	2020	12.93281153	23.86729129	5.390199503
High-middle SDI	2021	12.79495487	23.03046575	5.04424331
High SDI	1990	2.268794575	5.752619764	0.294944115
High SDI	1991	2.332669029	5.59195524	0.403125033
High SDI	1992	2.394972562	5.462723843	0.479179239
High SDI	1993	2.445571243	5.528849433	0.501670833
High SDI	1994	2.502603764	5.920902261	0.527921404
High SDI	1995	2.55445692	6.404366763	0.484202327
High SDI	1996	2.610254608	6.14636152	0.563895204
High SDI	1997	2.640660123	5.983061258	0.560416299
High SDI	1998	2.666621221	6.244019994	0.53388947
High SDI	1999	2.65190709	6.325225327	0.492005668
High SDI	2000	2.669691097	6.878072656	0.42891451
High SDI	2001	3.052798451	7.103658524	0.583225269
High SDI	2002	3.874514972	8.503397999	0.835909113
High SDI	2003	4.762910685	10.05570908	1.060813223
High SDI	2004	5.590968652	11.87436588	1.312518
High SDI	2005	6.021298974	13.21346994	1.30930229
High SDI	2006	5.899541539	12.0337468	1.53546508
High SDI	2007	5.448489611	10.534418	1.606230317
High SDI	2008	4.869678548	9.391581139	1.618557517
High SDI	2009	4.284175184	8.174164501	1.554755323
High SDI	2010	4.023415198	7.892630121	1.389144001
High SDI	2011	4.110557309	7.449933832	1.59069452
High SDI	2012	4.309944147	7.815011499	1.75105369
High SDI	2013	4.516567024	8.140551849	1.876974838
High SDI	2014	4.677487793	8.461015892	1.807528795
High SDI	2015	4.729887226	8.839128106	1.542585752
High SDI	2016	4.502849196	8.091946337	1.597000958
High SDI	2017	3.981025576	7.438388918	1.280765682
High SDI	2018	3.470056187	7.123664715	0.927956826
High SDI	2019	3.203034834	7.271890665	0.629755495
High SDI	2020	3.201224888	7.434835787	0.715533806
High SDI	2021	3.2694453	7.593999119	0.69307043
Low SDI	1990	25.63950042	39.36208173	14.02740424
Low SDI	1991	28.74647364	41.31458082	18.86044927
Low SDI	1992	30.8195569	44.96315768	21.45545539
Low SDI	1993	32.05295169	46.52417876	22.08743975
Low SDI	1994	32.6899698	49.12410304	21.4234928
Low SDI	1995	32.95346263	53.68911916	19.99037216
Low SDI	1996	31.52939696	46.56005908	20.87999174
Low SDI	1997	27.90920735	41.36486142	16.35540634
Low SDI	1998	23.50899521	41.97510584	9.379908036
Low SDI	1999	19.75745945	42.84161092	4.261079108
Low SDI	2000	18.09615754	45.36790705	1.72165497
Low SDI	2001	18.00973018	43.6644849	1.175946182
Low SDI	2002	17.99994498	43.25961217	0.747895838
Low SDI	2003	18.04456895	43.70987565	0.446540896
Low SDI	2004	18.14582173	44.78490528	0.249844853
Low SDI	2005	18.30135006	47.42984589	0.119521803
Low SDI	2006	18.49985712	46.9323554	0.162934258
Low SDI	2007	18.7379504	45.48620328	0.219479202
Low SDI	2008	18.99921873	45.26913626	0.272949072
Low SDI	2009	19.26394982	46.90556136	0.308288894
Low SDI	2010	19.52131351	49.38964369	0.309743033
Low SDI	2011	19.84492798	47.76879994	0.406183722
Low SDI	2012	20.26383604	48.11044077	0.509601562
Low SDI	2013	20.69281696	48.08866918	0.557097498
Low SDI	2014	21.06562905	50.53108282	0.58340836
Low SDI	2015	21.333504	53.32410598	0.564467454
Low SDI	2016	21.56637144	51.43398146	0.619486429
Low SDI	2017	21.83317195	51.93278807	0.663323556
Low SDI	2018	22.07206158	54.10406295	0.671903141
Low SDI	2019	22.22296838	56.28053546	0.598978798
Low SDI	2020	22.6730386	57.59373686	0.693529817
Low SDI	2021	21.86621951	54.55911524	0.677876134
Middle SDI	1990	46.71150419	102.3022611	3.048247395
Middle SDI	1991	47.6319943	100.4560369	3.811876912
Middle SDI	1992	48.57627999	100.8495048	4.498928096
Middle SDI	1993	49.51438384	101.8518468	5.160577621
Middle SDI	1994	50.42016548	104.6417355	5.806197359
Middle SDI	1995	51.26657562	108.6306276	6.145802178
Middle SDI	1996	52.14255277	106.9124166	7.148842316
Middle SDI	1997	53.11891005	105.6675241	8.141249849
Middle SDI	1998	54.12168786	107.2832659	8.98050114
Middle SDI	1999	55.07381693	110.2997078	9.56605771
Middle SDI	2000	55.90783623	113.5127874	9.787002958
Middle SDI	2001	56.74902009	114.8925032	10.31724502
Middle SDI	2002	57.76731466	115.1959562	10.83195794
Middle SDI	2003	58.88387519	116.0310533	11.02216467
Middle SDI	2004	60.00472572	119.9011438	10.9667456
Middle SDI	2005	61.04173483	124.9475786	10.9609026
Middle SDI	2006	62.85248436	124.6328581	12.67420091
Middle SDI	2007	65.90895785	126.3597997	15.21971887
Middle SDI	2008	69.46639866	130.0049625	17.53601512
Middle SDI	2009	72.79686303	135.7257183	19.5741501
Middle SDI	2010	75.23068077	142.0186817	20.84945605
Middle SDI	2011	78.00201623	141.6104475	23.151906
Middle SDI	2012	82.08936937	145.5271851	25.61268289
Middle SDI	2013	86.422834	150.7859931	27.33265957
Middle SDI	2014	89.96483161	156.8837666	28.10925217
Middle SDI	2015	91.61636003	163.4079379	27.83249796
Middle SDI	2016	89.08073527	154.9154498	29.02415243
Middle SDI	2017	83.12854125	144.8905104	27.33718349
Middle SDI	2018	77.16716451	136.6086111	25.0702649
Middle SDI	2019	74.55411652	134.846062	23.18039435
Middle SDI	2020	75.74170554	139.4135645	24.62527976
Middle SDI	2021	75.70335602	136.5910516	25.58760805
