# Supplementary material for: Global burden of dengue from 1990 to 2021: a systematic analysis from the Global Burden of Disease study 2021
Source: Infect Dis Poverty. 2025 Oct 16;14:105. doi: 10.1186/s40249-025-01365-x (PMC12529819; doi:10.1186/s40249-025-01365-x)
Supplement: Supplementary file 8 — Additional file 8: Table S5. Age-standardized incidence rates of Dengue per 100,000 population by age and sex, 2021. [file 40249_2025_1365_MOESM8_ESM.csv]

measure_name	sex_name	age_name	metric_name	year	val	upper	lower
Incidence	Male	15-49 years	Number	2021	14490673.82	26785567.94	3139700.679
Incidence	Female	15-49 years	Number	2021	16530266.26	29724055.24	4357394.687
Incidence	Male	15-49 years	Rate	2021	724.6323796	1339.46082	157.0064169
Incidence	Female	15-49 years	Rate	2021	848.2038739	1525.20585	223.5873878
Incidence	Male	50-69 years	Number	2021	3916770.495	7069373.705	947232.1562
Incidence	Female	50-69 years	Number	2021	4852906.77	8498790.391	1445706.941
Incidence	Male	50-69 years	Rate	2021	556.3001385	1004.065358	134.5356794
Incidence	Female	50-69 years	Rate	2021	662.5436716	1160.298365	197.3753114
Incidence	Male	70+ years	Number	2021	1332068.561	2413573.923	325370.1658
Incidence	Female	70+ years	Number	2021	1960905.949	3447604.616	602167.0554
Incidence	Male	70+ years	Rate	2021	612.6616539	1110.081143	149.6483212
Incidence	Female	70+ years	Rate	2021	708.0489817	1244.869974	217.4320348
Incidence	Male	0-14 years	Number	2021	7607458.949	14203810.99	1567768.047
Incidence	Female	0-14 years	Number	2021	8273134.131	15117552.04	2054944.204
Incidence	Male	0-14 years	Rate	2021	732.7789673	1368.164326	151.013296
Incidence	Female	0-14 years	Rate	2021	849.6632563	1552.595218	211.0458451
